# Supplementary material for: Antimicrobial Activities of Plant Extracts against Solanum tuberosum L. Phytopathogens
Source: Molecules. 2022 Feb 27;27(5):1579. doi: 10.3390/molecules27051579 (PMC8911893; doi:10.3390/molecules27051579)
Supplement: Supplementary file 1 [file molecules-27-01579-s001.zip]

Archive with 1 entries (1 files):
- molecules-1596218-supplementary.pdf
